# Supplementary material for: Survival in sporadic ALS is associated with lower p62 burden in the spinal cord
Source: J Neuropathol Exp Neurol. 2023 Jul 6;82(9):769–73. doi: 10.1093/jnen/nlad051 (PMC10440721; doi:10.1093/jnen/nlad051)
Supplement: nlad051_Supplementary_Data [file nlad051_supplementary_data.zip]

Archive with 2 entries (2 files):
- Supplementary Table 1.docx
- Rays redone Tan Supplementary Figure.pptx
